# Supplementary material for: Loss of FBXO11 establishes a stem cell program in acute myeloid leukemia by dysregulating LONP1
Source: J Clin Invest. 2025 Nov 25;136(2):e181943. doi: 10.1172/JCI181943 (PMC12807481; doi:10.1172/JCI181943)
Supplement: Supporting data values [file jci-136-181943-s196.xlsx]

## Sheet: Fig 2b
HSC	MPP	CMP	GMP	MEP	NK-AML	COMPLEX KARYOTYPE	AML-INV(16)	AML-t(15;17)	AML-t(8;21)	AML-11q23/MLL
7.22987	7.54941	7.14445	6.34775	6.61112	4.6943	5.58119	4.52661	6.5293	5.73057	5.86739
7.86048	6.45813	6.83731	6.62735	7.03609	5.33456	4.50446	3.92957	5.65258	5.86805	4.15838
7.38127		7.25191	6.89876	6.6015	5.2392	5.97081	4.90462	5.71192	5.61295	5.12869
6.60194			6.88692	6.82343	6.04985	4.8232	5.89218	5.78803	5.67749	4.78748
7.37395			6.55999		5.39482	6.5019	5.05488	5.29983	5.87232	3.69142
6.52724			7.20992		3.90807	5.99618	5.92421	4.66802	6.56797	5.53531
			8.08534		5.21301	6.91921	4.22037	5.60237	7.70355	4.35567
					5.07816	5.03471	5.97233	5.42445	6.16144	4.0709
					4.03345	4.96015	5.358	5.35635	5.15917	4.63168
					6.94105	6.4849	6.0888	6.5351	5.62624	5.80291
					6.21673	5.71083	4.8295	5.35881	4.53304	5.19443
					3.8398	6.12289	5.62235	5.20281	7.01322	5.67953
					4.76794	5.91222	4.64039	5.00481	4.89367	4.99364
					5.51046	6.12483	5.03874	4.28475	5.54035	5.18824
					5.77614	5.46081	5.77864	5.12662	5.51389	5.80632
					5.87719	5.21537	5.83147	5.39896	5.7977	5.24423
					4.92794	5.97676	5.99	5.47117	6.61586	6.28945
					6.00186	5.4497	6.3276	5.89866	4.39229	4.25429
					4.93315	5.0738	5.2027	5.02734	6.17988	4.02507
					7.26028	5.6397	5.05056	5.83927	5.44797	6.14354
					3.56346	6.57725	5.71149	6.41824	5.86112	4.98627
					4.71372	5.97445	6.15374	4.45665	4.89625	4.81466
					4.75488	6.1444	5.16344	5.73166	5.46245	4.99996
					5.54404	5.65476	4.86932	5.63358	4.01345	4.56217
					6.87718	5.57292	5.73102	4.91682	5.08597	5.32042
					6.98583	4.55026	4.92509	4.45388	5.43037	5.60096
					5.92197	6.55691	4.64736	5.69649	4.81796	4.31379
					4.31782	5.4546	4.45989	6.36025	5.92483	4.1778
					5.872	6.96979	6.01428	4.86038	4.75852	5.14066
					4.88647	6.4805	4.24574	6.17182	6.28883	3.92601
					6.88634	5.70129	6.59456	4.28579	4.92607	4.96324
					5.37388	5.26419	5.79227	5.76475	6.2262	5.83442
					5.69941	5.47354	5.46162	3.67661	6.51176	5.30982
					6.59009	6.03845	6.21917	4.49443	5.52066	7.4062
					4.94657	5.83705	5.96918	5.00258	5.60137	4.90574
					6.86211	5.87303	5.19974	4.84107	5.78756	5.15649
					4.3757	6.74293	5.46483	5.70315	5.97256	5.97536
					6.92069	5.22117	4.9821	5.82983	6.00864	5.36057
					4.26901	6.91821	5.99499	4.3595	5.65629	4.23597
					4.3519	6.19435	5.65402	6.64157	5.05833	5.38102
					3.97986	4.94864	5.13662	4.96075	4.99868	4.8629
					5.88057	6.9859	6.89496	4.84088	6.23498	4.48934
					5.01152	5.08581	4.89545	6.31528	5.74707	5.4536
					5.15953	5.71003	5.15329	4.20911	5.21673	5.40149
					5.68139	6.33751	5.47144	4.83624	5.58179	5.46056
					4.15343	6.75033	5.04136	3.83982	5.65415	5.12028
					5.13277	5.42428	5.73019	5.87562	5.34961	5.85888
					5.83576	4.60014	5.59339	4.20146	5.7934	5.41297
					6.03146	6.57928	5.02304	5.53332	6.58291	7.99992
					6.31183	6.33182	4.91181	5.90178	5.39484	5.16856
					3.3368	5.35557	4.97191	5.41078	4.29592	4.83812
					4.65575	5.56087	5.65151	3.97892	4.96767	4.62607
					6.05284	4.6126	5.35046	5.78784	5.0567	4.892
					6.27765	4.98179	5.27122	5.31565	5.89345	5.46212
					5.0943	5.45006	4.73279	4.81893	6.19653	5.90344
					6.19405	5.58237	5.49309	5.73617	5.48703	5.66693
					5.65366	4.37079	5.47267	5.82881	5.23792	5.44903
					4.87392	4.19548	5.19364	5.9392	6.80146
					4.71068	6.27215	4.83144	4.96346	6.18519
					5.31511	4.91515	5.33591	5.12644	5.71283
					4.99625	6.53445	5.12284	5.28165	6.55789
					6.4169	6.05836	5.42156	5.44059	5.58356
					5.34888	6.12191	5.7153	4.9086	4.87274
					4.8036	5.92081	7.89176	5.58653	5.3818
					5.71345	4.67685	5.44435	5.65491	5.18979
					4.42313	6.00159	5.06956	5.34449	7.23984
					6.36355	4.31934	5.50395	4.99503	5.32092
					5.90731	6.42623	5.92011	5.18344	4.75334
					5.55358	5.9162	5.07958	5.17799	5.09996
					8.13649	5.78595	5.5162	5.08205	5.08495
					5.72853	6.1628	5.62481	4.84947	5.00539
					5.14938	3.70323	5.45957	4.92039	5.48339
					4.92925	6.74287	5.52636	6.85224	5.8211
					5.77709	4.77354	5.41925	5.26409	5.49339
					6.36598	4.69644	5.38186	7.26265	5.54948
					6.03157	5.06556	5.09242	5.36068	5.31967
					5.45735	5.55061		5.11553	5.40616
					5.95227	4.37106		5.37652	4.86215
					5.95606	5.00323		5.17186	5.64174
					5.19742	5.4779		4.95674	4.72596
					6.941	4.46859		5.96448	4.70407
					5.49887	4.0639		4.62214	4.84138
					5.42869	5.52759		5.11621	4.35482
					4.86551	8.48163		7.49976	6.53813
					7.20386	4.75625		7.27605	5.61318
					6.71161	5.78145		6.29205	5.07187
					4.51698				4.5526
					5.4369				4.99723
					4.03586				5.74744
					6.59225				6.16497
					6.83904				5.22441
					5.27891				6.34134
					4.23163				5.8404
					5.0653				4.80981
					5.86725				4.80057
					5.06727				5.35458
					6.21357				4.79008
					6.43447
					5.77218
					5.85064
					5.5393
					5.63353
					7.07105
					4.48614
					4.82187
					6.04281
					4.50602
					5.46713
					5.43677
					5.83555
					4.32916
					5.74837
					5.88207
					5.10647
					5.63115
					6.8701
					5.55542
					4.79972
					5.02011
					6.63948
					5.18976
					4.55985
					4.71541
					3.36363
					5.17072
					5.17365
					5.50209
					5.65472
					4.83093
					4.1152
					5.16951
					5.18858
					5.44748
					5.30648
					5.06293
					5.49383
					5.33667
					6.24146
					7.31473
					4.20125
					4.42274
					4.85068
					4.92396
					5.37447
					4.15883
					5.54182
					4.82166
					6.40915
					5.07054
					4.97388
					3.96491
					5.20719
					4.24369
					3.86716
					6.22216
					5.19529
					4.96846
					6.18283
					4.06584
					5.92296
					3.54865
					5.89207
					4.62193
					5.45194
					4.39927
					5.57238
					4.49978
					4.64801
					6.00669
					5.13794
					6.14634
					5.95554
					6.47699
					5.97221
					5.52906
					4.46289
					5.57153
					5.58867
					5.28103
					5.84605
					5.7054
					5.09611
					5.76245
					5.34187
					5.24573
					5.85222
					5.73224
					5.54642
					5.15179
					5.31252
					5.28261
					5.34288
					6.63735
					4.82436
					6.55476
					4.62452
					4.07413
					5.26415
					7.17141
					5.13732
					5.1827
					4.5929
					5.6372
					5.5859
					4.71607
					6.77224
					5.69359
					6.08635
					6.12975
					4.17207
					5.26807
					5.61066
					5.19413
					5.25922
					5.76008
					5.529
					5.79745
					4.88641
					6.34711
					5.57079
					4.65882
					5.49003
					4.93178
					5.1944
					5.02696
					5.73287
					5.52457
					5.63523
					6.0768
					4.78211
					6.21598
					4.39735
					5.3708
					5.1336
					4.50018
					5.33763
					5.09437
					5.28111
					5.32571
					3.57281
					6.17374
					5.91939
					4.86257
					5.32368
					5.8487
					5.65818
					6.0552
					6.74381
					5.43296
					6.27579
					5.66719
					5.65756
					5.51085
					5.62994
					5.65623
					5.70619
					5.39639
					5.81428
					5.55566
					5.11755
					5.74653
					4.68942
					5.64418
					5.17248
					6.81242
					5.75832
					5.96751
					6.23865
					6.6122
					4.68569
					6.62945
					7.41437
					4.91739
					5.35457
					5.28562
					6.42435
					4.38324
					5.23403
					4.87716
					5.79698
					5.46166
					4.53544
					6.3812
					5.60836
					6.08924
					5.62644
					5.27635
					5.1017
					4.99751
					4.53817
					5.07259
					4.40376
					5.22738
					7.28127
					5.31467
					4.60469
					5.57735
					4.66706
					4.27251
					4.98497
					4.38946
					4.21602
					4.14136
					4.61402
					5.36675
					5.81193
					6.68637
					4.80879
					4.82037
					5.57767
					6.63879
					7.33685
					5.16892
					6.76324
					5.74108
					5.90428
					3.60467
					4.63698
					4.58693
					4.06321
					4.72966
					5.76317
					4.7428
					4.98688
					5.19375
					4.83419
					6.56365
					5.95679
					5.03706
					5.24106
					5.23897
					4.59273
					7.32555
					6.25714
					6.24273
					4.7639
					5.45775
					6.51336
					6.16703
					5.47663
					5.69978
					4.42476
					6.94903
					4.67068
					4.96023
					5.27232
					5.02952
					5.13806
					5.47016
					5.32775
					6.95705
					5.81896
					6.0284
					5.35057
					4.63299
					5.49052
					5.48991
					4.11865
					5.85098
					5.66185
					5.0645
					5.06407
					5.10585
					4.96827
					6.00128
					6.56779
					4.51718
					5.82522
					4.73362
					5.54122
					5.80762
					5.04777
					6.82046
					6.31811
					5.5577
					5.71228
					5.377
					5.86303
					5.98405
					4.63739
					5.18968
					5.44144
					5.5089
					5.01926
					4.2859
					4.83199
					5.44768
					5.09002
					5.38336
					5.88814
					4.92422
					5.24689
					5.55512
					6.10784
					5.41513
					6.51576
					6.20902
					5.03059
					5.00825
					5.35658
					5.87653
					5.59574
					4.95015
					6.07238
					5.01432
					5.05658
					5.12004
					5.32018
					5.04074
					4.27655
					5.27555
					4.49375
					4.32088
					5.24404
					4.26832
					4.4079
					5.94865
					6.88407
					5.33587
					5.19681
					5.57791
					5.99684
					4.96292
					6.85299
					5.48898
					5.83364
					6.57984
					6.44978
					5.32785
					5.48851
					6.23158
					5.33694
					5.95543
					6.33365
					6.90067
					6.03338
					6.26633
					4.72171
					5.49222
					5.15194
					5.59478
					6.52903
					5.02665
					4.88585
					5.53792
					5.44859
					4.65159
					5.72396
					5.29507
					4.90556
					5.42088
					5.60542
					6.05956
					4.44294
					4.96308
					7.15805
					6.17619
					5.29894
					4.69505
					6.3749
					5.1651
					6.03023
					5.74459
					5.93527
					5.96252
					5.20876
					6.31178
					6.23745
					6.53707
					6.87589
					6.4933
					6.45008
					6.66005
					4.6685
					5.45031
					6.27625
					3.75623
					4.64343
					4.21064
					4.85159
					4.93344
					4.60953
					5.05524
					6.75057
					5.27822
					5.75877
					4.60711
					5.09959
					6.84572
					5.84644
					6.38483
					6.15167
					6.46495
					5.1285
					4.92372
					5.69168
					5.01293
					4.95628
					4.55625
					5.13441
					4.74266
					4.98441
					4.83249
					4.79866
					5.52658
					5.78412
					4.98269
					6.86959
					3.61021
					5.644
					5.93607
					6.12462
					4.0519
					6.05149
					5.1309
					5.08444
					5.78409
					4.64594
					5.09004
					5.36448
					5.22107
					4.90071
					5.16559
					4.91887
					5.36709
					6.37072
					4.91123
					4.70286
					5.13635
					5.40885
					5.75606
					6.45857
					5.47767
					5.1805
					5.92222
					5.18422
					5.84348
					4.55454
					5.49164
					6.60694
					4.57266
					4.84342
					5.26721
					3.97487
					4.72992
					5.89623
					6.124
					4.64205
					6.3249
					4.63511
					4.69348
					4.32782
					5.11547
					4.16082
					5.90353
					5.0193
					4.75328
					5.35158
					4.40021
					4.21413
					4.94984
					6.29372
					5.52764
					5.87734
					4.81089
					6.54688
					5.32444
					5.43795
					6.23023
					6.78562
					3.72059
					4.60023
					3.64203
					4.76409
					5.35449
					5.03663
					4.4045
					5.02797
					6.19749
					5.88084
					5.57188
					6.25425
					7.16449
					6.42342
					4.68293
					5.23753
					4.14395
					4.90159
					4.80517
					4.01783
					4.65053
					5.37584
					5.26269
					6.01585
					4.55535
					5.57549
					5.25836
					5.38726
					4.19349
					5.44506
					4.31848
					4.57449
					5.94445
					6.02185
					4.20208
					4.89994
					5.14689
					6.24898
					6.0181
					5.83604
					5.08584
					5.95965
					5.61551
					6.34176
					5.27396
					4.74867
					6.95943
					5.59291
					5.67071
					4.53896
					6.77105
					6.50589
					6.74477
					5.91129
					6.28509
					5.81569
					5.49358
					5.14553
					4.72095
					5.81545
					4.55837
					5.91062
					5.02781
					5.03513
					4.92112
					5.62876
					5.57436
					6.00919
					5.55881
					5.67066
					6.28466
					5.26497
					5.13287
					6.43693
					5.98669
					4.80905
					4.05909
					5.24563
					4.87443
					4.96447
					5.36987
					4.03173
					4.55962
					6.2053
					6.3983
					3.72085
					5.95221
					6.33093
					4.64393
					5.65486
					5.3799
					4.7263
					6.06513
					7.00702
					5.79775
					6.75908
					5.59157
					5.0235
					6.20757
					5.34841
					3.93261
					6.2176
					5.86824
					4.46291
					5.96004
					4.43371
					5.65619
					5.74738
					5.16582
					4.50218
					5.61222
					6.59059
					5.7883
					6.05355
					4.92624
					5.45765
					6.00867
					4.83371
					3.83729
					4.68794
					5.73812
					6.2152
					6.01268
					4.33043
					6.86627
					5.96521
					5.40898
					5.87308
					5.83486
					4.19892
					5.53078
					5.89924
					4.72296
					5.02372
					6.32679
					4.15487
					5.47425
					4.52302
					4.92625
					4.64022
					3.6137
					6.3289
					6.23231
					5.12492
					6.2013
					4.14238
					5.71205
					3.74514
					4.70129
					4.79535
					5.1517
					4.39827
					4.05642
					3.99847
					5.37974
					5.10384
					5.72653
					5.30766
					5.48332
					5.30887
					3.89232
					5.84957
					5.08973
					4.94129
					5.1503
					5.0696
					4.89782
					4.94617
					5.06389
					5.30286
					4.52957
					4.94849
					6.84265
					5.43974
					5.39915
					4.88879
					4.81074
					5.39915
					5.30347
					6.34629
					5.90276
					5.70476
					4.89555
					5.43383
					5.20848
					6.8578
					6.37681
					4.37581
					5.95239
					5.73351
					4.97364
					5.68411
					4.82747
					6.6921
					6.57899
					6.76138
					6.53273
					7.01223
					6.54546
					6.33705
					5.61427
					6.621
					4.66555
					5.12542
					4.85718
					5.15517
					6.1638
					4.90589
					5.33619
					6.03807
					6.39576
					5.73842
					5.47847
					5.34765
					5.97201
					5.54495
					6.14884
					6.4638
					5.35734
					5.54964
					6.46711
					6.03588
					6.32392
					6.43193
					6.77664
					6.36293
					6.44728
					5.27323
					6.23559
					5.22655
					5.80034
					6.08864
					5.24052
					5.33631
					4.79931
					5.15871
					5.44469
					5.11555
					5.31986
					5.18871
					5.77331
					4.7102
					6.41061
					5.36598
					5.62454
					4.56771
					5.19201
					5.51058
					5.18956
					5.37683
					5.44124
					5.65785
					5.75682
					6.56165
					6.14012
					5.76908
					5.59185
					5.20301
					5.01616
					5.88726
					5.17016
					5.36063
					4.80029
					5.45516
					5.38869
					5.16022
					5.53322
					5.68698
					5.13444
					5.5858
					5.41629
					5.01101
					5.44507
					5.34483
					5.42433
					5.53437
					5.15734
					4.80209
					7.22581
					5.25561
					5.8423
					6.86398
					6.6133
					5.84103
					5.28925
					5.60503
					5.44275
					5.22283
					5.92102
					5.52137
					5.15806
					5.29141
					5.54645
					5.32232
					6.02193
					5.1606
					5.3006
					4.93991
					5.65921
					5.2016
					5.20694
					5.32884
					4.75991
					6.01865
					5.90514
					5.34609
					5.77728
					6.23492
					5.09218
					5.19323
					6.46965
					5.2845
					5.33773
					5.62917
					4.69972
					4.9297
					5.49471
					5.1282
					4.97094
					7.75841
					5.17283
					5.07923
					5.12193
					5.2374
					4.96017
					5.50909
					5.27223
					4.16459
					4.02196
					4.70854
					4.69153
					4.63095
					6.86451
					5.71465
					5.58831
					5.07457
					4.64001
					5.10341
					4.8441
					5.09377
					5.05018
					4.75538
					5.09759
					5.14081
					4.93998
					4.25737
					4.43857
					4.49971
					4.91467
					4.20408
					5.65167
					4.87713
					5.52338
					4.99999
					5.24506
					4.37056
					4.14367
					4.96446
					5.65405
					5.0483
					4.92194
					5.1622
					6.15164
					5.62106
					5.41708
					4.74037
					5.52004
					6.12
					5.92305
					5.87785
					4.97606
					6.03059
					5.12951
					5.18189
					5.45202
					6.74705
					5.57972
					6.14773
					7.0258
					5.49517
					5.04729
					5.0273
					5.06732
					4.86618
					6.48542
					7.30185
					5.05298
					5.18587
					5.43467
					5.35267
					4.7224
					4.89306
					4.62744
					5.62733
					5.01281
					5.98912
					6.08419
					7.38082
					6.07346
					5.32647
					4.87462
					5.36587
					4.69261
					5.25301
					5.08884
					9.67962
					5.57125
					5.47548
					5.01979
					5.59711
					6.96939
					7.44444
					5.45842
					8.05181
					4.36056
					4.33569
					4.98929
					5.06532

## Sheet: Fig 2d
CD34+ HSPC	AML Bone Marrow
1.27	0.11
0.8	0.42
0.55	0.02
1	0.07
	0.26
	0.2
	0.11
	0.49
	0.13

## Sheet: Fig 3c
shCTR	shFBXO11
53.4	58.5
52.9	62.5
52.3	60
54	60.7

## Sheet: Fig 3d
shCTR	shFBXO11
67184	29162
60296	33506
67488	27254
66231	31683

## Sheet: Fig 3e
	shCTR			shFBXO11
G0	9.23	9.92	6.04	24.6	28.1	23.9	27.2	23.1
G1	71.5	71.4	70.2	52	50.1	49.2	45	48.2
S/G2/M	17.8	17.2	22.4	20.7	19.1	23.4	23.7	24.5

## Sheet: Fig 3f
	shCTR				shFBXO11
HSC	65.7	68.2	68.3	66.6	76.3	74.5	77	78
Progenitor	26.1	24.1	22.7	26.1	11.8	11.8	11.7	10.2

## Sheet: Fig 3g
	shCTR						shFBXO11#9							shFBXO11#10
Megakaryocytic	70.9	69.9	71.5	73.8	67.2	68.4	53.7	42.7	49.6	54.6	38.2	34	41.2	14.6	20.6	27	21.1	22	25.9	34.65
Erythroid	55.2	61.4	64	67.2	61.7	58.1	35.9	33.5	39	42.9	31.9	29.6	31	20.7	23.4	30.1	26.8	35.3	27.3	26.6
Myeloid	7.85	10.1	12.53	12.69	11.79	9.82	28.01	30.21	29.58	28.46	23.02	30.24	25.16	32.06	36.01	36.77	35.69	46.98	39.78	35.68

## Sheet: Fig 3h
	CFU-GM					BFU-E					CFU-GEMM
shCTR	34.5	38.5	36	38	36	60	60.5	48.5	47	61	3	3	3.5	2	2.5
shFBXO11#9	26.5	20.5	20	21	16	4	1.5	3	4	0.5	0.5	0	0	0.5	0
shFBXO11#10	10	14.5	14.5	15.5	6	4.5	3.5	4	6.5	4.5	1	0	0	0	0

## Sheet: Fig 3i
shCTR	shFBXO11
9.5	25.5
3.5	6
4.5	40.5
4.5	20
13	14
	38.5
	25
	22.5
	35.5
	25.5

## Sheet: Fig 4d
Parental
Mitochondrial	11.3696	17.6803	8.36604	13.6156	2.78014	14.6458	10.358	9.38852	14.5641	23.0121	16.4156	21.0333	20.7975	8.50635	21.4804	16.8456	14.8465	16.2319	18.8478	19.3624	13.7435	23.6908	22.2338	12.3322	24.1914	15.5021	18.2514	20.8275	23.8184	14.7303
Nuclear	4.12643	3.59265	5.82524	2.95025	5.02128	2.77989	3.84679	5.62446	1.61142	1.87854	1.56565	1.37268	4.21849	6.87052	4.46269	7.29975	3.55576	3.27827	3.81635	5.84284	8.06283	4.87243	2.38961	14.2715	2.53943	4.27519	5.73771	2.61392	3.9387	7.72245
Cytosol	84.504	78.727	85.8087	83.4341	92.1986	82.5743	85.7952	84.987	83.8244	75.1093	82.0187	77.594	74.984	84.6231	74.0569	75.8547	81.5978	80.4898	77.3359	74.7947	78.1937	71.4368	75.3766	73.3963	73.2692	80.2227	76.0109	76.5586	72.2429	77.5473
FBXO11-KO#1 + FLAG-FBXO11
Mitochondrial	7.42756	4.01135	1.835	13.5266	5.80264	5.2552	7.47144	14.1101	9.76308	11.1439	3.22	9.30994	3.19738	11.2549	12.4964	9.94821	16.2416	9.84357	10.3775	9.63093	8.25789
Nuclear	1.68198	2.78602	1.03315	4.09467	1.2824	3.1806	11.1969	4.39694	3.1225	2.66956	14.3191	3.10331	2.57062	3.86626	4.41696	5.77656	4.24727	4.05516	4.57239	5.8353	4.77178
Cytosol	90.8905	93.2026	97.1318	82.3787	92.915	91.5642	81.3317	81.493	87.1144	86.1866	82.4609	87.5867	94.232	84.8788	83.0866	84.2752	79.5111	86.1013	85.0501	84.5338	86.9703
FBXO11-KO#2 + FLAG-FBXO11
Mitochondrial	9.14217	11.9454	11.0686	4.9344	9.5642	12.9729	11.5179	12.4569	7.69511	6.92496	11.6607	8.83427	8.20171	9.51297	14.0478	6.63304	9.37691	10.5994	9.54887	12.9738	9.55762	7.69623	11.5179	12.4569
Nuclear	3.86878	3.91198	1.6601	1.76508	4.3593	3.13186	3.87287	4.32903	5.32024	2.8125	3.80171	4.03593	3.43397	4.50418	1.48141	3.47817	3.13253	3.23259	4.09286	4.36367	2.63064	4.85473	2.7293	2.95989
Cytosol	86.9891	84.1426	87.2713	93.3005	86.0765	83.8953	84.6093	83.2141	86.9847	90.2625	84.5376	87.1298	88.3643	85.9828	84.4708	89.8888	87.4906	86.168	86.3583	82.6625	87.8118	87.449	85.7528	84.5832

[truncated: 50 more sheets: Fig 4g, Fig 5b, Fig 5f, Fig 6a, Fig 6b, Fig 6c, Fig 6d, Fig 6e, Fig 6f, Fig 6g, Fig 6h, Fig 6i, Fig 6l, Fig 6m, Fig 6n, Fig 6o, Fig 7g, Fig 7h, Fig 7i, Fig 7j …]
